# Supplementary material for: Tuning the Porosity of Piezoelectric Zinc Oxide Thin Films Obtained from Molecular Layer-Deposited “Zincones”
Source: Materials (Basel). 2022 Sep 30;15(19):6786. doi: 10.3390/ma15196786 (PMC9572196; doi:10.3390/ma15196786)
Supplement: Supplementary file 1 [file materials-15-06786-s001.zip]

Archive with 1 entries (1 files):
- materials-1877882-supplementary.pdf
